# Supplementary material for: A Comparative Analysis of the Venom System between Two Morphotypes of the Sea Anemone Actinia equina
Source: Animals (Basel). 2024 Mar 21;14(6):981. doi: 10.3390/ani14060981 (PMC10967595; doi:10.3390/ani14060981)
Supplement: Supplementary file 1 [file animals-14-00981-s001.zip]

Archive with 1 entries (1 files):
- animals-2825565-supplementary.xlsx
