# Supplementary material for: A Comparative Analysis of the Venom System between Two Morphotypes of the Sea Anemone Actinia equina
Source: Animals (Basel). 2024 Mar 21;14(6):981. doi: 10.3390/ani14060981 (PMC10967595; doi:10.3390/ani14060981)
Supplement: Supplementary file 1 [file animals-14-00981-s001.zip › animals-2825565-supplementary.xlsx]

## Sheet: Front matter
	Supplementary Information
	A Comparative Analysis of the Venom System Between Two Morphotypes of the Sea Anemone Actinia equina
	Maria Alcaide1,2, Inês Moutinho Cabral1,2, Lara Carvalho3, Vera M. Mendes4, António P. Alves de Matos5, Bruno Manadas4, Leonor Saúde3,6, Mariaelena D’Ambrosio1,2*, Pedro M. Costa1,2*
	1	Associate Laboratory i4HB - Institute for Health and Bioeconomy NOVA School of Science and Technology, NOVA University of Lisbon, 2829-516 Caparica, Portugal
	2	UCIBIO – Applied Molecular Biosciences Unit, Department of Life Sciences, NOVA School of Science and Technology, NOVA University of Lisbon, 2829-516 Caparica, Portugal
	3	iMM, Instituto de Medicina Molecular, Faculdade de Medicina da Universidade de Lisboa, 1649-028, Lisboa, Portugal
	4	CNC-Center for Neuroscience and Cell Biology, University of Coimbra, 3060-197 Cantanhede, Portugal
	5	Centro de Investigação Interdisciplinar Egas Moniz (CiiEM), Quinta da Granja, Monte de Caparica, Caparica, Portugal
	6	Instituto de Histologia e Biologia do Desenvolvimento, Faculdade de Medicina, Universidade de Lisboa, 1649-028 Lisboa Portugal
	*	Correspondence: pmcosta@fct.unl.pt (PMC); m.dambrosio@fct.unl.pt (MD)
	This file contains the list of annotated protein from the tentacles of Actinia equina ('red' and 'green' morphotypes, plus proteins in common).

## Sheet: Common 
			Number of Peptides		% Coverage
Protein Name	Accession	Species	Red	Green	Red	Green
Nonribosomal peptide synthetase TES	A0A144KPJ6	Alternaria alternata	16	12	4.11	3.14
Delta-actitoxin-Aeq2a	Q9NJQ2	Actinia equina	9	11	63.41	65.85
Highly reducing polyketide synthase ACRTS2	R4WH05	Alternaria alternata	3	11	1.27	4.42
Highly reducing polyketide synthase otaA	A2R6H1	Aspergillus niger (strain CBS 513.88 / FGSC A1513)	6	11	3.33	4.08
aflatoxin B1 aldehyde reductase member 2-like	A0A6P8J1B3	Actinia tenebrosa	6	10	20.62	30
ophiophagus venom factor-like	A0A6P8HVC8	Actinia tenebrosa	6	9	4.64	8.03
Complement C3	P12387	Cavia porcellus	6	9	5.5	6.3
Non-reducing polyketide synthase VdtA	A0A443HK81	Byssochlamys spectabilis	6	8	2.9	3.12
Reducing polyketide synthase AFT16-1	V5Y0F7	Alternaria alternata	4	7	2.6	3.58
ras-related C3 botulinum toxin substrate 1	A0A6P8IPL5	Actinia tenebrosa	8	7	43.01	37.31
Highly reducing polyketide synthase SAT13	A0A084API3	Stachybotrys chartarum (strain CBS 109288 / IBT 7711)	6	7	4.41	4.57
Non-reducing polyketide synthase CTB1	Q6DQW3	Cercospora nicotianae	5	7	4.51	3.6
Neoverrucotoxin subunit alpha	A0A2B4S137	Stylophora pistillata	4	7	4.51	6.33
Nonribosomal peptide synthetase otaB	A0A1R3RGK1	Aspergillus carbonarius (strain ITEM 5010)	5	7	2.88	4.85
HC-toxin synthetase	Q01886	Cochliobolus carbonum	12	6	2.82	2.13
PI-actitoxin-Aeq3c	P0DMJ2	Actinia equina	8	6	87.72	87.72
Reducing polyketide synthase PKS2	N4WHA7	Cochliobolus heterostrophus (strain C4 / ATCC 48331 / race T)	5	6	3.03	2.33
Complement C3 (Fragment)	Q00685	Lethenteron camtschaticum	4	6	2.1	3.82
Highly reducing polyketide synthase AFT9-1	Q50LG3	Alternaria alternata	8	6	3.1	2.83
Highly reducing polyketide synthase ALT1	A0A3G9H990	Alternaria alternata	5	6	3.85	2.86
AM-toxin synthetase AMT1	C9K7B5	Alternaria alternata	8	5	2.98	1.7
Ankyrin repeat domain-containing protein SAT10	A0A084B9Z8	Stachybotrys chartarum (strain CBS 109288 / IBT 7711)	3	5	1.71	3.42
PI-actitoxin-Aeq3a	P0DMW6	Actinia equina	5	5	77.97	77.97
Toxin candidate TRINITY_DN21540_c0_g4_i3.p1	A0A7G7WYX3	Isarachnanthus nocturnus	4	5	1.82	1.79
SE-cephalotoxin	A0A2B4SMQ2	Stylophora pistillata	2	5	1.96	5.04
Kappa-actitoxin-Ate Potassium channel toxin type 3 BDS	A0A3P8MJV7	Actinia tenebrosa	3	5	32.05	42.31
Norsolorinic acid synthase	Q12053	Aspergillus parasiticus (strain ATCC 56775 / NRRL 5862 / SRRC 143 / SU-1)	4	5	2.13	2.7
Highly reducing polyketide synthase otaA	tr|A0A2B4SMQ2|A0A2B4SMQ2_STYPI	Aspergillus carbonarius (strain ITEM 5010)	6	5	3.97	4.96
SE-cephalotoxin	B2DCR8	Sepia esculenta	4	5	5.32	6.27
Nonribosomal peptide synthetase otaB	A2R6H0	Aspergillus niger (strain CBS 513.88 / FGSC A1513)	7	5	4.1	2.13
Verrucotoxin subunit beta	A0A2B4R5S7	Stylophora pistillata	3	5	3.22	11.26
PI-actitoxin-Aeq3a-like	A0A6P8HBL9	Actinia tenebrosa	4	4	62.82	62.82
Cytochrome P450 monooxygenase aflN	Q6UEG2	Aspergillus parasiticus (strain ATCC 56775 / NRRL 5862 / SRRC 143 / SU-1)	1	4	1.63	5.69
Toxin candidate TRINITY_DN19977_c1_g2_i1.p1	A0A7G7WYW2	Ceriantheomorphe brasiliensis	3	4	3.69	5.47
Nonribosomal peptide synthetase gliP	Q4WMJ7	Neosartorya fumigata (strain ATCC MYA-4609 / Af293 / CBS 101355 / FGSC A1100)	2	4	2.15	2.62
Complement C4	P08649	Rattus norvegicus	2	4	3.34	3.34
Cytochrome P450 monooxygenase gliC	E9RCR4	Neosartorya fumigata (strain ATCC MYA-4609 / Af293 / CBS 101355 / FGSC A1100)	3	4	4.3	8.4
Bifunctional cytochrome P450/NADPH--P450 reductase ALT2	A0A3G9HRC2	Alternaria alternata	3	4	3.35	4.35
Nonribosomal peptide synthetase ACTTS4	A0A125SUR3	Alternaria alternata	5	4	3.85	2.85
Zinc finger CCCH-type antiviral protein 1	Q3UPF5	Mus musculus	2	4	3.59	3.8
neoverrucotoxin subunit beta-like	A0A8B6Y0X2	Hydra vulgaris	3	4	11.27	10.42
Complement C3 (Fragment)	P98094	Eptatretus burgeri	3	3	11.27	2.78
Reducing polyketide synthase PKS1	N4WHE3	Cochliobolus heterostrophus (strain C4 / ATCC 48331 / race T)	6	3	3.01	1.94
Fatty acid synthase beta subunit aflB	Q8TGA1	Aspergillus parasiticus (strain ATCC 56775 / NRRL 5862 / SRRC 143 / SU-1)	3	3	3.02	3.5
Highly reducing polyketide synthase ACTTS3	D9N1A1	Alternaria alternata	4	3	2.12	1.87
Stonustoxin subunit alpha, partial	A0A6S7FUN4	Paramuricea clavata	4	3	6.41	4.72
Venom factor	J3S836	Crotalus adamanteus	8	3	4.78	3.51
Fatty acid synthase alpha subunit aflA	Q8TGA2	Aspergillus parasiticus (strain ATCC 56775 / NRRL 5862 / SRRC 143 / SU-1)	2	3	1.92	3.71
Threonine dehydratase-like protein AKTS1-1	V5Y0V0	Alternaria alternata	2	3	7.09	10.02
venom prothrombin activator oscutarin-C non-catalytic subunit-like	A0A6P8GYI6	Actinia tenebrosa	1	3	2.44	4.22
Killer toxin subunits alpha/beta	P09805	Kluyveromyces lactis (strain ATCC 8585 / CBS 2359 / DSM 70799 / NBRC 1267 / NRRL Y-1140 / WM37)	1	3	0.96	3.32
Toxin candidate TRINITY_DN25898_c0_g1_i1	A0A7G7WYZ6	Pachycerianthus borealis	1	3	3.77	4.15
M-zodatoxin-Lt6a/c	Q1ELU7	Lachesana tarabaevi	3	3	30.17	29.31
Satratoxin biosynthesis SC3 cluster transcription factor SAT20	A0A084AFG9	Stachybotrys chartarum (strain CBS 109288 / IBT 7711)	1	3	1.54	3.09
Venom prothrombin activator pseutarin-C non-catalytic subunit	A0A2B4SIU4	Stylophora pistillata	1	2	0.96	1.57
Toxin candidate TRINITY_DN18372_c0_g1_i2.p1	A0A7G7WYV9	Ceriantheomorphe brasiliensis	2	2	2.15	2.06
Aminotransferase ALT4	A0A3G9HHK2	Alternaria alternata	2	2	3.47	2.72
Complement C3	P01025	Sus scrofa	1	2	1.57	4.09
snake venom 5'-nucleotidase-like	A0A6P8H6Q2	Actinia tenebrosa	3	2	4.61	2.82
ras-related C3 botulinum toxin substrate 1-like	A0A6P8INF0	Actinia tenebrosa	2	2	27.6	19.27
U-actitoxin-Avd3n-like	A0A6P8IZ51	Actinia tenebrosa	1	2	12.5	12.5
Snake venom serine protease catroxase-1	Q8QHK3	Crotalus atrox	1	2	4.58	11.07
Type III potassium channel toxin protein (Fragment)	A0A0S1M187	Anemonia sulcata	3	2	53.23	38.71
Non-reducing polyketide synthase vrtA	D7PHZ2	Penicillium aethiopicum	4	2	2.52	1.15
Highly reducing polyketide synthase VdtX	A0A443HK66	Byssochlamys spectabilis	1	2	0.59	1.32
Toxin candidate TRINITY_DN21156_c5_g1_i3	A0A7G7WZ39	Isarachnanthus nocturnus	2	2	7.64	12.23
GDP-mannose 4,6 dehydratase 1	Q18801	Caenorhabditis elegans	2	2	4.76	5.26
Ophiophagus venom factor	I2C090	Ophiophagus hannah	1	2	0.67	1.95
Putative 15-O-acetyltransferase SAT12	A0A084API2	Stachybotrys chartarum (strain CBS 109288 / IBT 7711)	2	2	3.49	4.54
snake venom metalloproteinase-disintegrin-like mocarhagin	A0A8B7DLJ8	Hydra vulgaris	1	2	0.93	2.44
alpha-latrotoxin-Lt1a-like	A0A8B7E0M8	Hydra vulgaris	2	2	8.82	9.8
Cytoinsectotoxin-3	C0HJV5	Lachesana tarabaevi	2	2	26.58	29.11
ophiophagus venom factor-like	A0A6P8IFZ6	Actinia tenebrosa	3	1	1.56	1.27
Transcriptionnal regulator VdtR	A0A443HK05	Byssochlamys spectabilis	1	1	2.29	2.29
Hyaluronidase 2	W0HFN9	Tityus serrulatus	2	1	5.71	2.23
Cobra venom factor	Q91132	Naja kaouthia	3	1	2.37	2.5
Toxin candidate TRINITY_DN21180_c0_g1_i2	A0A7G7WZ15	Isarachnanthus nocturnus	2	1	4.24	4.02
Non-reducing polyketide synthase SAT8	A0A084B9Z6	Stachybotrys chartarum (strain CBS 109288 / IBT 7711)	1	1	0.58	2.34
Toxin TxP-I	P20798	Pyemotes tritici	1	1	3.58	3.58
Toxin candidate TRINITY_DN37159_c0_g1_i1	A0A7G7WYZ2	Pachycerianthus maua	1	1	4.09	4.09
Snake venom metalloproteinase-disintegrin-like mocarhagin	Q10749	Naja mossambica	3	1	8.7	1.64
Zinc finger CCCH-type antiviral protein 1	Q8K3Y6	Rattus norvegicus	1	1	2.06	1.42
Zinc metalloproteinase-disintegrin-like 3a	J3S830	Crotalus adamanteus	3	1	3.28	1.8
Conotoxin Leo-T1	P0C906	Conus leopardus	2	1	15.63	15.63
U32-theraphotoxin-Cg1a	B1P1I6	Chilobrachys guangxiensis	1	1	11.82	11.82
Venom prothrombin activator oscutarin-C non-catalytic subunit	A0A2B4RYJ7	Stylophora pistillata	1	1	1.62	1.62
Toxin candidate TRINITY_DN19135_c2_g2_i2	A0A7G7WZ50	Ceriantheomorphe brasiliensis	2	1	1.95	1.79
Acyl-CoA synthetase ALT10	A0A3G9H9I5	Alternaria alternata	3	1	4.59	3
Toxin candidate TRINITY_DN21905_c3_g5_i1.p1	A0A7G7WYW9	Ceriantheomorphe brasiliensis	1	1	3.42	2.56
U-actitoxin-Bgr3d	G0W2I1	Bunodosoma granuliferum	1	1	11.39	11.39
Venom metalloproteinase antarease-like TfasMP_A	V9Z7R6	Tityus fasciolatus	1	1	5.51	5.51
U-actitoxin-Avd8e-like	A0A6P8I6P2	Actinia tenebrosa	1	1	17.86	17.86
U-actitoxin-Avd8a-like	A0A6P8HV92	Actinia tenebrosa	1	1	13.92	13.92
Conotoxin Bu4	P0CY63	Conus bullatus	1	1	12.16	12.16
Toxin candidate TRINITY_DN22076_c7_g21_i4	A0A7G7WZ53	Ceriantheomorphe brasiliensis	1	1	1.87	1.36
Prenyltransferase vrtC	D7PHZ4	Penicillium aethiopicum	2	1	4.35	1.86
Kunitz-type kappaPI-theraphotoxin-Hs1e	P0DJ76	Cyriopagopus schmidti	1	1	19.32	19.32
Toxin candidate TRINITY_DN19491_c0_g1_i1	A0A7G7WZ51	Ceriantheomorphe brasiliensis	2	1	4.19	1.29
Toxin tox21A	Q07338	Pyemotes tritici	1	1	4.15	4.15
Kappa-actitoxin-Avd4i	P0DMY5	Anemonia viridis	1	1	8.75	8.75
Kappa-actitoxin-Bcs4a	C0HJC4	Bunodosoma caissarum	1	1	24	24
Type III potassium channel toxin protein	A0A0S1M168	Anemonia sulcata	1	1	32.53	34.94
Toxin candidate TRINITY_DN17602_c0_g1_i1	A0A7G7WZ27	Pachycerianthus borealis	1	1	5.75	5.75
Zinc metalloproteinase/disintegrin	Q1PBD1	Gloydius halys	1	1	3.14	3.14
Aflatoxin B1 aldehyde reductase member 2	A0A2B4SAL7	Stylophora pistillata	2	1	4.92	3.13
Stonustoxin subunit alpha-like (Fragment)	A0A7D9M8C0	Paramuricea clavata	2	1	6.27	1.92
Cytoinsectotoxin-2a	C0HJV3	Lachesana tarabaevi	1	1	15.94	15.94
Zinc metalloproteinase-disintegrin-like daborhagin-M (Fragment)	P0DJH5	Daboia siamensis	1	1	32	32
Toxin candidate TRINITY_DN37459_c0_g2_i7	A0A7G7WZ55	Pachycerianthus maua	1	1	3.66	2.485
U-scoloptoxin(05)-Sa1a	P0DPX5	Scolopendra alternans	2	1	14.29	7.519
Complement C3	P01027	Mus musculus	3	1	4.27	4.33
alpha-latrotoxin-Lt1a-like	A0A8B7E8G4	Hydra vulgaris	1	1	5.99	5.994
Toxin candidate TRINITY_DN21013_c3_g1_i2	A0A7G7WZ52	Ceriantheomorphe brasiliensis	1	1	1.46	2.764
Toxin candidate TRINITY_DN31332_c0_g1_i1.p1	A0A7G7WYV3	Pachycerianthus borealis	1	1	0.96	2.786
Stonustoxin subunit alpha	A0A2B4RZI9	Stylophora pistillata	1	1	0.73	2.593
O-methyltransferase CTB2	A0A2G5ICZ9	Cercospora beticola	1	1	3.03	1.299

## Sheet: Red
Protein Name	Accession	Species	Number of Peptides	% Coverage
Complement C4-B	P01029	Mus musculus	7	4.08
Toxin Bro	A0A7D9LMT4	Paramuricea clavata	4	12.69
Toxin candidate TRINITY_DN19977_c1_g1_i1.p1	A0A7G7WYW1	Ceriantheomorphe brasiliensis	4	6.15
Acyl-CoA ligase AKT1	O93800	Alternaria alternata	4	8.65
A.superbus venom factor 2	A0RZC6	Austrelaps superbus	4	2.97
U-actitoxin-Avd3s (Fragment)	P0DN20	Anemonia viridis	4	41.25
Delta-actitoxin-Aeq2b 2	B1NWU3	Actinia equina	3	45.12
Toxin PsTX-60B	A0A2B4SVN3	Stylophora pistillata	3	4.98
Turripeptide OL172	P0DKP4	Lophiotoma olangoensis	3	28.35
Snake venom serine protease salmonase	Q9PTL3	Gloydius brevicaudus	3	10.51
Toxin candidate TRINITY_DN32147_c1_g1_i2.p1	A0A7G7WYV4	Pachycerianthus borealis	3	3.34
Hyaluronidase-2	A3QVP0	Bitis arietans	3	6.01
Dermonecrotic toxin LiSicTox-betaIA1ii	Q27Q54	Loxosceles intermedia	3	7.9
Celestoxin	E2E4F7	Celestus warreni	3	13.51
Astacin-like metalloprotease toxin 2	C9D7R2	Loxosceles intermedia	3	10.16
SE-cephalotoxin-like	A0A6P8HNB1	Actinia tenebrosa	2	2.13
DELTA-thalatoxin-Avl2a	Q76DT2	Actineria villosa	2	5.42
KappaPI-actitoxin-Ael3a	P86862	Anthopleura elegantissima	2	13.85
Type III potassium channel toxin protein	A0A0S1M193	Anemonia sulcata	2	18.67
O-methylsterigmatocystin oxidoreductase	A0A0D9MRV9	Aspergillus flavus (strain ATCC MYA-384 / AF70)	2	7.01
Conotoxin Bu2	P0CY61	Conus bullatus	2	20.51
Toxin candidate TRINITY_DN7714_c0_g2_i1	A0A7G7WZ69	Ceriantheomorphe brasiliensis	2	4.82
Toxin candidate TRINITY_DN18814_c0_g1_i2.p1	A0A7G7WYW0	Ceriantheomorphe brasiliensis	2	3.34
Toxin Bro	A0A6S7HR22	Paramuricea clavata	2	10.06
Venom phosphodiesterase	A0A2D0TC04	Naja atra	2	3.49
Lipolysis-activating peptide 1-alpha chain	B8XH01	Buthus occitanus israelis	2	16.33
Thrombin-like enzyme cerastocytin	Q7SYF1	Cerastes cerastes	2	12.11
Venom carboxylesterase-6	B2D0J5	Apis mellifera	2	5.75
Dual O-methyltransferase/FAD-dependent monooxygenase CTB3	Q2I0M6	Cercospora nicotianae	2	2.18
Complement C3	Q2UVX4	Bos taurus	1	1.38
Dermonecrotic toxin SdSicTox-betaIIB1bxiv (Fragment)	C0JB88	Sicarius cf. damarensis (strain GJB-2008)	1	8.43
M-zodatoxin-Lt4b	Q1ELU4	Lachesana tarabaevi	1	5.03
alpha-latrotoxin-Lt1a-like	A0A8B7DFU9	Hydra vulgaris	1	2.78
Aflatoxin B1 aldehyde reductase member 2	Q8CG45	Rattus norvegicus	1	3
alpha-latrotoxin-Lhe1a-like	A0A8B6Y642	Hydra vulgaris	1	4.57
astacin-like metalloprotease toxin 5	A0A8B6XKD2	Hydra vulgaris	1	2.5
Zinc metalloproteinase-disintegrin-like brevilysin H2b	P0DM90	Gloydius brevicaudus	1	1.65
Protein KTI12	P34253	Saccharomyces cerevisiae (strain ATCC 204508 / S288c)	1	6.07
alpha-latrotoxin-Lhe1a-like	A0A8B6XYZ8	Hydra vulgaris	1	3.31
Kappa-4-bungarotoxin	O12961	Bungarus multicinctus	1	9.19
Conotoxin mr5.3	Q6PN83	Conus marmoreus	1	12.5
Transcription factor otaR1	A2R6G8	Aspergillus niger (strain CBS 513.88 / FGSC A1513)	1	3.17
Alpha-latrotoxin associated low molecular weight protein SGV242-280	V9QER4	Steatoda grossa	1	8.99
Toxin c	A0A679PDV4	Cassiopea xamachana	1	5.68
Synergistic-type venom protein S2C4	P01407	Dendroaspis jamesoni kaimosae	1	14.52
Toxin a	A0A679PF81	Cassiopea xamachana	1	1.56
Venom prothrombin activator nigrarin-D	B5G6G5	Cryptophis nigrescens	1	1.32
Phospholipase A2 A2-actitoxin-Ucs2a	A7LCJ2	Urticina crassicornis	1	6.45
alpha-latrotoxin-Lh1a-like	A0A8B6Y823	Hydra vulgaris	1	5.29
DELTA-miturgitoxin-Cp2a	A0A059T2H4	Cheiracanthium punctorium	1	6.15
Kunitz-type serine protease inhibitor long epsilon-dendrotoxin Arg55	Q7LZS8	Dendroaspis angusticeps	1	18.64
Alpha-elapitoxin-Al2a	B2BRQ6	Austrelaps labialis	1	8.41
alpha-latrotoxin-Lt1a-like	A0A8B7DNS6	Hydra vulgaris	1	0.95
Venom prothrombin activator pseutarin-C non-catalytic subunit	Q7SZN0	Pseudonaja textilis	1	0.68
Zinc metalloproteinase/disintegrin	Q5XUW8	Bothrops insularis	1	4.2
Conotoxin Vi11.3	C7DQX8	Conus planorbis	1	18.92
Cytolytic toxin-alpha	A0A2P1BRQ0	Scorpaena plumieri	1	1.28
Cysteine-rich venom protein asurin-1 (Fragment)	P81991	Austrelaps superbus	1	21.74
Neurotoxin beta-KTx 52.1	P0CJ45	Lychas mucronatus	1	8.99
Conotoxin VnMLCL-042	Q9BPD3	Conus ventricosus	1	20.31
NADH-dependent flavin oxidoreductase nadA	Q6UEF0	Aspergillus parasiticus (strain ATCC 56775 / NRRL 5862 / SRRC 143 / SU-1)	1	1.8
Conotoxin VnMKLT1-01121	Q9BPA2	Conus ventricosus	1	7.59
U-scoloptoxin(10)-Er1a	P0DPY3	Ethmostigmus rubripes	1	20.24
Short-chain dehydrogenase/reductase prx1	W6QB10	Penicillium roqueforti (strain FM164)	1	5.29
Acyl-CoA ligase AFT1-1	Q96VB5	Alternaria alternata	1	4.67
Dermonecrotic toxin LvSicTox-alphaII1 (Fragment)	C0JB06	Loxosceles variegata	1	2.9
Conotoxin Bu25	P0CY80	Conus bullatus	1	12.68
Conotoxin reg3a	A0A2I6EDN5	Conus regius	1	16.44

## Sheet: Green
Protein Name	Accession	Species	Number of Peptides	% Coverage
A.superbus venom factor 1	Q0ZZJ6	Austrelaps superbus	6	4.78
O-methylsterigmatocystin oxidoreductase	P0CT93	Aspergillus flavus	4	8.33
Dual function macrocyclase-peptidase POPB	E2JFG2	Amanita bisporigera	4	7.534
A.superbus venom factor 1-like	A0A6P8ITE5	Actinia tenebrosa	3	2.12
Delta-actitoxin-Aeq2b 3	B1NWU4	Actinia equina	3	47.56
Toxin candidate TRINITY_DN14899_c0_g1_i1	A0A7G7WZ09	Ceriantheomorphe brasiliensis	3	6.25
Glycerotoxin (Fragment)	A0A1U9VX98	Glycera tridactyla	3	2.41
Vitellogenin (Fragment)	A0A292G9J6	Takifugu pardalis	3	21.4
Venom plasminogen activator Haly-PA	Q9YGJ8	Gloydius brevicaudus	3	15.89
Zinc metalloproteinase-disintegrin-like stejnihagin-B	Q3HTN2	Trimeresurus stejnegeri	3	6
Toxin Bro	A0A7D9I7M8	Paramuricea clavata	3	12
Aflatoxin B1 aldehyde reductase member 3	T2MHU9	Hydra vulgaris	3	11.08
Scoloptoxin SSD14	P0DPU3	Scolopendra dehaani	3	5.03
Short-chain dehydrogenase/reductase SAT2	A0A084B9Z0	Stachybotrys chartarum (strain CBS 109288 / IBT 7711)	3	8.76
Deoxypodophyllotoxin synthase	A0A0N9HQ36	Sinopodophyllum hexandrum	3	13.23
Complement C3 (Fragment)	P98093	Oncorhynchus mykiss	2	2.26
Zinc metalloproteinase-disintegrin-like daborhagin-K	B8K1W0	Daboia russelii	2	0.98
Complement C3	P01026	Rattus norvegicus	2	3.49
Hydroxylase/desaturase CTB9	A0A2G5I8W0	Cercospora beticola	2	7.1
Transcription activator AKTR-1	Q9P4V0	Alternaria alternata	2	4.5
cobra venom factor-like	A0A6P8I6L7	Actinia tenebrosa	2	10.26
Toxin PsTX-60B	A0A2B4STZ7	Stylophora pistillata	2	2.03
Toxin Bro	A0A7D9I771	Paramuricea clavata	2	9.17
NAD-dependent epimerase/dehydratase ALT6	A0A3G9HN61	Alternaria alternata	2	5.93
Conotoxin Gla(2)-TxVI/B	P0CJ21	Conus textile	2	16.67
Dermonecrotic toxin SdSicTox-betaIIB1bxi (Fragment)	C0JB85	Sicarius cf. damarensis (strain GJB-2008)	2	5.49
Venom allergen 4	Q9NH75	Solenopsis geminata	2	13.14
Potassium channel toxin BmTXK-beta	Q9NJC6	Mesobuthus martensii	2	21.11
Kappa-scoloptoxin(07)-Ssm2c	I6R1R7	Scolopendra subspinipes	2	27.03
Ketoreductase CTB6	A0ST44	Cercospora nicotianae	2	6.44
Nonribosomal peptide synthetase AMT10	C9K7C1	Alternaria alternata	2	2.556
O-methyltransferase AMT9	C9K7C0	Alternaria alternata	2	4
Serine protease VLSP-1	E0Y418	Macrovipera lebetina	2	7.692
O-methyltransferase gliM	Q4WMJ5	Neosartorya fumigata (strain ATCC MYA-4609 / Af293 / CBS 101355 / FGSC A1100)	2	3.944
Toxin candidate TRINITY_DN7890_c0_g2_i1	A0A7G7WZ25	Isarachnanthus nocturnus	2	9.357
Beta-1,4-mannosyltransferase bre-3	A8XAC4	Caenorhabditis briggsae	2	4.835
Ras-related C3 botulinum toxin substrate 1	A0A2B4SC50	Stylophora pistillata	2	13.64
AM-toxin biosynthesis protein 12-2	C9K7F3	Alternaria alternata	1	1.6
stonustoxin subunit beta-like	A0A8B7DXX0	Hydra vulgaris	1	4.28
cephalotoxin-like protein	A0A6P8IP28	Actinia tenebrosa	1	1.11
Venom metalloproteinase antarease-like TtrivMP_A	V9ZAY0	Tityus trivittatus	1	2.03
Acyl-CoA synthetase ACTT5	C5NN18	Alternaria alternata	1	1.9
Stonustoxin subunit beta	Q91453	Synanceia horrida	1	2.86
Cephalotoxin-like protein (Fragment)	B7W114	Acropora millepora	1	1.27
venom prothrombin activator pseutarin-C non-catalytic subunit-like	A0A6P8H2S2	Actinia tenebrosa	1	2.14
Toxin candidate TRINITY_DN18779_c0_g1_i1	A0A7G7WZ49	Ceriantheomorphe brasiliensis	1	1.72
Venom prothrombin activator omicarin-C non-catalytic subunit	A0A2B4S8B5	Stylophora pistillata	1	2.2
alpha-latrotoxin-Lt1a-like	A0A8B6Y0F3	Hydra vulgaris	1	5.81
Venom phosphodiesterase	W8E7D1	Macrovipera lebetina	1	1.41
Dermonecrotic toxin LspiSicTox-betaIE1i (Fragment)	C0JB49	Loxosceles spinulosa	1	10.26
Toxin candidate TRINITY_DN29930_c0_g2_i1	A0A7G7WZ54	Pachycerianthus maua	1	1.7
alpha-latrotoxin-Lhe1a-like	A0A8B7E961	Hydra vulgaris	1	1.79
Zinc metalloproteinase-disintegrin-like batroxstatin-1	C5H5D2	Bothrops atrox	1	2.13
U-scoloptoxin(10)-Sa2a	P0DPY8	Scolopendra alternans	1	10.31
Zinc metalloproteinase-disintegrin-like MTP8	F8RKW0	Drysdalia coronoides	1	1.31
U-scoloptoxin(08)-Er5b	A0A023W157	Ethmostigmus rubripes	1	8.38
Toxin b (Fragment)	A0A679PN56	Cassiopea xamachana	1	3.95
Venom prothrombin activator oscutarin-C non-catalytic subunit	Q58L91	Oxyuranus scutellatus	1	1.03
Dermonecrotic toxin LrSicTox-alphaIA1i	P0CE78	Loxosceles reclusa	1	6.45
Mucoricin	I1C083	Rhizopus delemar (strain RA 99-880 / ATCC MYA-4621 / FGSC 9543 / NRRL 43880)	1	10.88
Toxin candidate TRINITY_DN40418_c2_g6_i2	A0A7G7WZ46	Pachycerianthus maua	1	3.88
U-actitoxin-Avd9c	P0DN02	Anemonia viridis	1	21.25
venom prothrombin activator omicarin-C non-catalytic subunit-like	A0A6P8HTY5	Actinia tenebrosa	1	6.88
Cysteine-rich venom protein DIS3	Q2XXQ4	Dispholidus typus	1	2.95
Potassium channel toxin alpha-KTx 6.2	P80719	Scorpio palmatus	1	35.29
Putative neurotoxin-I (Fragment)	D9U2B3	Lychas mucronatus	1	18.52
U16-lycotoxin-Ls1a	B6DD52	Lycosa singoriensis	1	8.54
delta-actitoxin-Aeq2a-like	A0A6P8H9T6	Actinia tenebrosa	1	22.92
DELTA-alicitoxin-Pse2a	P58911	Phyllodiscus semoni	1	1.8
Toxin candidate TRINITY_DN5546_c0_g1_i1	A0A7G7WZ22	Ceriantheomorphe brasiliensis	1	4.22
Conotoxin LeDr243	Q3YEH0	Conus litteratus	1	22.22
U-scoloptoxin(11)-Sa2a	P0DPZ6	Scolopendra alternans	1	6.55
Omega-conotoxin-like SVIA mutant 2	Q9XZL5	Conus striatus	1	13.89
alpha-latrotoxin-Lhe1a-like	A0A8B7DST1	Hydra vulgaris	1	1.57
Toxin candidate TRINITY_DN16820_c0_g2_i1	A0A7G7WZ10	Isarachnanthus nocturnus	1	3.863
Probable esterase TOX9	N4WQZ8	Cochliobolus heterostrophus (strain C4 / ATCC 48331 / race T)	1	3.957
Neoverrucotoxin subunit alpha	A0ZSK3	Synanceia verrucosa	1	1.565
Zinc metalloproteinase/disintegrin	Q98SP2	Bothrops jararaca	1	1.258
DELTA-alicitoxin-Pse2b	P58912	Phyllodiscus semoni	1	3.074
venom prothrombin activator oscutarin-C non-catalytic subunit-like	A0A6P8IXS1	Actinia tenebrosa	1	3.947
Venom allergen 5	A9QQ26	Lycosa singoriensis	1	2.133
TX-like toxin (Fragment)	W0K4S7	Chironex fleckeri	1	4.054
U10-theraphotoxin-Cg1a 2	B1P1D0	Chilobrachys guangxiensis	1	15.15
Cysteine-rich venom protein	A8S6B6	Austrelaps superbus	1	3.782
Snake venom metalloproteinase AaPA	Q2EI26	Deinagkistrodon acutus	1	3.39
Snake venom serine protease 2C	O13062	Trimeresurus gramineus	1	9.728
delta-latroinsectotoxin-Lt1a-like isoform X1	A0A6P8J0N2	Actinia tenebrosa	1	1.494
Orientotoxin-1	Q7M3V4	Vespa orientalis	1	6.579
Conotoxin Rg9.1	Q8I6V7	Conus regius	1	11.11
Cysteine-rich venom protein triflin	Q8JI39	Protobothrops flavoviridis	1	3.75
Dermonecrotic toxin StSicTox-betaIF1 (Fragment)	C0JB54	Sicarius terrosus	1	2.574
Venom allergen 2	P35776	Solenopsis richteri	1	7.563
Zinc metalloproteinase-disintegrin-like VAP2A	A4PBQ9	Crotalus atrox	1	2.471
Dermonecrotic toxin LlSicTox-alphaIII1ii	Q1KY80	Loxosceles laeta	1	3.86
Toxin ICK-42	W4VRV7	Trittame loki	1	8.046
Neurotoxin Cex6 (Fragment)	Q68PG9	Centruroides exilicauda	1	13.04
Conotoxin LiCr95	Q3YEE6	Conus lividus	1	8.434
Hyaluronidase-3	A3QVN4	Cerastes cerastes	1	1.559
Zinc metalloproteinase-disintegrin-like EoMP06 (Fragment)	Q6X1T6	Echis ocellatus	1	1.748
Zinc metalloproteinase-disintegrin-like catroriarin (Fragment)	A2CJE4	Crotalus atrox	1	5.143
Conotoxin Qc6.1	P0DJC6	Conus quercinus	1	11.7
Snake venom metalloprotease inhibitor 02D01	A0A2B4RJK6	Stylophora pistillata	1	1.67
